# Supplementary material for: Plasma Sphingomyelin Disturbances: Unveiling Its Dual Role as a Crucial Immunopathological Factor and a Severity Prognostic Biomarker in COVID-19
Source: Cells. 2023 Jul 26;12(15):1938. doi: 10.3390/cells12151938 (PMC10417089; doi:10.3390/cells12151938)
Supplement: Supplementary file 1 [file cells-12-01938-s001.zip]

Archive with 2 entries (2 files):
- cells-2459439-supplementary.pdf
- Supplementary Table S4.xlsx
